# Supplementary material for: Live-cell imaging uncovers the relationship between histone acetylation, transcription initiation, and nucleosome mobility
Source: Sci Adv. 2023 Oct 4;9(40):eadh4819. doi: 10.1126/sciadv.adh4819 (PMC10550241; doi:10.1126/sciadv.adh4819)
Supplement: Supplementary file 2 — Movies S1 to S3 [file sciadv.adh4819_movies_s1_to_s3.zip]

Archive with 3 entries (3 files):
- adh4819_Movie_S1.avi
- adh4819_Movie_S2.avi
- adh4819_Movie_S3.avi
